# Supplementary material for: MyoD is essential in rhabdomyosarcoma by promoting survival through differentiation and CYLD
Source: iScience. 2025 Jul 18;28(8):113149. doi: 10.1016/j.isci.2025.113149 (PMC12341531; doi:10.1016/j.isci.2025.113149)
Supplement: Table S3. Oligonucleotide sequences, related to Star★Methods [file mmc2.xlsx]

## Sheet: Sheet1
Table S3. Oligonucleotide sequences, related to Star Methods
Oligonucleotide	Source	Sequence	usage
NF-kB EMSA Probe UV-21 A	Guttridge et al. 1999	CAGGGCTGGGGATTCCCCATCTCCACAGTTTCACTTC
NF-kB EMSA Probe UV-21 B	Guttridge et al. 1999	GAAGTGAAACTGTGGAGATGGGGAAT
p65 siRNA(P1D1) F	This Paper	AGAGGACAUUGAGGUGUAUTT	siRNA
p65 siRNA(P1D1) R	This Paper	AUACACCUCAAUGUCCUCUTT	siRNA
GFP siRNA F	This Paper	GCACGACUUCUUCAAGUCCTT	siRNA
GFP siRNA R	This Paper	GGACUUGAAGAAGUCGUGCTT	siRNA
scramble sgRNA F	This Paper	CACCGTAGGCCCGCACGCAAGATAA	sgRNA
scramble sgRNA R	This Paper	AAACTTATCTTGCGTGCGGGCCTAC	sgRNA
MyoD sgRNA C2 F	This Paper	CACCGCACCTGGTATATCGGGTTG	sgRNA
MyoD sgRNA C2 R	This Paper	AAACCAACCCGATATACCAGGTGC	sgRNA
MyoD sgRNA C3 F	This Paper	CACCGGTGGCCGCCCACCCGCCCG	sgRNA
MyoD sgRNA C3 R	This Paper	AAACCGGGCGGGTGGGCGGCCACC	sgRNA
MyoD sgRNA G1 F	This Paper	CACCGAGGTCTACGTCGCGGAGCGG	sgRNA
MyoD sgRNA G1 R	This Paper	AAACCCGCTCCGCGACGTAGACCTC	sgRNA
MyoD sgRNA G2 F	This Paper	CACCGTCAGGTCTACGTCGCGGAG	sgRNA
MyoD sgRNA G2 R	This Paper	AAACCTCCGCGACGTAGACCTGAC	sgRNA
Myf5 sgRNA G2 F	This Paper	CACCGCTCCTGCATACCGTCCCCCG	sgRNA
Myf5 sgRNA G2 R	This Paper	AAACCGGGGGACGGTATGCAGGAGC	sgRNA
Myf5 sgRNA G1 F	This Paper	CACCGAGCACGTGCGAGCGCCTAC	sgRNA
Myf5 sgRNA G1 R	This Paper	AAACGTAGGCGCTCGCACGTGCTC	sgRNA
Myf5 sgRNA C5 F	This Paper	CACCGGTGATCCGGTCCACTATGT	sgRNA
Myf5 sgRNA C5 R	This Paper	AAACACATAGTGGACCGGATCACC	sgRNA
Myf5 sgRNA C8 F	This Paper	CACCGCTTATCCAACATAGTGGAC	sgRNA
Myf5 sgRNA C8 R	This Paper	AAACGTCCACTATGTTGGATAAGC	sgRNA
RAPGEF2 sgRNA 14 F	This Paper	CACCGACGCGATATTCAACAGCCTT	sgRNA
RAPGEF2 sgRNA 14 R	This Paper	AAACAAGGCTGTTGAATATCGCGTC	sgRNA
RAPGEF2 sgRNA 4 F	This Paper	CACCGTTACACGGGTAGTATTATTG	sgRNA
RAPGEF2 sgRNA 4 R	This Paper	AAACCAATAATACTACCCGTGTAAC	sgRNA
AMTN sgRNA 6 F	This Paper	CACCGTGATCCGGAGCCAGTTTTGT	sgRNA
AMTN sgRNA 6 R	This Paper	AAACACAAAACTGGCTCCGGATCAC	sgRNA
AMTN sgRNA 4 F	This Paper	CACCGTTTGTCTTCTAGGATCAACT	sgRNA
AMTN sgRNA 4 R	This Paper	AAACAGTTGATCCTAGAAGACAAAC	sgRNA
cIAP2 sgRNA 1 F	This Paper	CACCGACCCGGAAGTAATGAGTGTG	sgRNA
cIAP2 sgRNA 1 R	This Paper	AAACCACACTCATTACTTCCGGGTC	sgRNA
cIAP2 sgRNA 5 F	This Paper	CACCGTATTTCAGTTCAAACGTGT	sgRNA
cIAP2 sgRNA 5 F	This Paper	AAACACACGTTTGAACTGAAATAC	sgRNA
CDH6 sgRNA 15 F	This Paper	CACCGTTGAGCTCGAAGGATGTAAA	sgRNA
CDH6 sgRNA 15 R	This Paper	AAACTTTACATCCTTCGAGCTCAAC	sgRNA
CDH6 sgRNA 6 F	This Paper	CACCGCCACTATCAAAGAGGACTAG	sgRNA
CDH6 sgRNA 6 R	This Paper	AAACCTAGTCCTCTTTGATAGTGGC	sgRNA
AXO1 sgRNA 4 F	This Paper	CACCGGGGTTCTACATACCCACAG	sgRNA
AXO1 sgRNA 4 R	This Paper	AAACCTGTGGGTATGTAGAACCCC	sgRNA
AXO1 sgRNA 3 F	This Paper	CACCGCGACTCACAGGAACTAAGTA	sgRNA
AXO1 sgRNA 3 R	This Paper	AAACTACTTAGTTCCTGTGAGTCGC	sgRNA
BDNF sgRNA 6 F	This Paper	CACCGACGCAGACTTGTACACGTCC	sgRNA
BDNF sgRNA 6 R	This Paper	AAACGGACGTGTACAAGTCTGCGTC	sgRNA
BDNF sgRNA 8 F	This Paper	CACCGACACGTGATAGAAGAGCTGT	sgRNA
BDNF sgRNA 8 R	This Paper	AAACACAGCTCTTCTATCACGTGTC	sgRNA
CYLD sgRNA 1 F	This Paper	CACCGTATGGGGTAATCCGTTGGAT	sgRNA
CYLD sgRNA 1 R	This Paper	AAACATCCAACGGATTACCCCATAC	sgRNA
CYLD sgRNA 2 F	This Paper	CACCGGATAACCCTATTGGCAACT	sgRNA
CYLD sgRNA 2 R	This Paper	AAACAGTTGCCAATAGGGTTATCC	sgRNA
SGK1 sgRNA 11 F	This Paper	CACCGAGAAACGAGCCCGTGGTTCC	sgRNA
SGK1 sgRNA 11 R	This Paper	AAACGGAACCACGGGCTCGTTTCTC	sgRNA
SGK1 sgRNA 1 F	This Paper	CACCGTAGCATGAGGATTGGACGAC	sgRNA
SGK1 sgRNA 1 R	This Paper	AAACGTCGTCCAATCCTCATGCTAC	sgRNA
PLK2 sgRNA 1 F	This Paper	CACCGTTATCGTCGACCCCACGACT	sgRNA
PLK2 sgRNA 1 R	This Paper	AAACAGTCGTGGGGTCGACGATAAC	sgRNA
PLK2 sgRNA 3 F	This Paper	CACCGACGATAATCCGCGAGATCTC	sgRNA
PLK2 sgRNA 3 R	This Paper	AAACGAGATCTCGCGGATTATCGTC	sgRNA
F2R sgRNA 1 F	This Paper	CACCGCGATGGCCATGATGTTTAGT	sgRNA
F2R sgRNA 1 R	This Paper	AAACACTAAACATCATGGCCATCGC	sgRNA
F2R sgRNA 2 F	This Paper	CACCGCATAAGCATTGACCGGTTTC	sgRNA
F2R sgRNA 2 R	This Paper	AAACGAAACCGGTCAATGCTTATGC	sgRNA
MYCT1 sgRNA 1 F	This Paper	CACCGAAGTACCAGCCCGATTGCCA	sgRNA
MYCT1 sgRNA 1 R	This Paper	AAACTGGCAATCGGGCTGGTACTTC	sgRNA
MYCT1 sgRNA 2 F	This Paper	CACCGACTGGATTTTACCGCCACAG	sgRNA
MYCT1 sgRNA 2 R	This Paper	AAACCTGTGGCGGTAAAATCCAGTC	sgRNA
FN1 sgRNA 4 F	This Paper	CACCGCAAGCGTGAGTACTGACCG	sgRNA
FN1 sgRNA 4 R	This Paper	AAACCGGTCAGTACTCACGCTTGC	sgRNA
FN1 sgRNA 1 F	This Paper	CACCGCACTGGGAACACTTACCGAG	sgRNA
FN1 sgRNA 1 R	This Paper	AAACCTCGGTAAGTGTTCCCAGTGC	sgRNA
NRP1 sgRNA 2 F	This Paper	CACCGCGGGAGTCCACCCATTCTCA	sgRNA
NRP1 sgRNA 2 R	This Paper	AAACTGAGAATGGGTGGACTCCCGC	sgRNA
NRP1 sgRNA 3 F	This Paper	CACCGATGAGGATCGGATTCGACC	sgRNA
NRP1 sgRNA 3 R	This Paper	AAACGGTCGAATCCGATCCTCATC	sgRNA
SH3RF2 sgRNA 3 F	This Paper	CACCGGCACGATGACCTTGCAGGA	sgRNA
SH3RF2 sgRNA 3 R	This Paper	AAACTCCTGCAAGGTCATCGTGCC	sgRNA
SH3RF2 sgRNA 2 F	This Paper	CACCGCAACACGTCTACCCTCCGT	sgRNA
SH3RF2 sgRNA 2 R	This Paper	AAACACGGAGGGTAGACGTGTTGC	sgRNA
ITGB3 sgRNA 3 F	This Paper	CACCGTAACCTGCGGATTGGCTTCG	sgRNA
ITGB3 sgRNA 3 R	This Paper	AAACCGAAGCCAATCCGCAGGTTAC	sgRNA
ITGB3 sgRNA 2 F	This Paper	CACCGACCTCGCGTGGTACAGATGT	sgRNA
ITGB3 sgRNA 2 R	This Paper	AAACACATCTGTACCACGCGAGGTC	sgRNA
MUC1 sgRNA 4 F	This Paper	CACCGCTGCCCGTAGTTCTTTCGG	sgRNA
MUC1 sgRNA 4 R	This Paper	AAACCCGAAAGAACTACGGGCAGC	sgRNA
MUC1 sgRNA 6 F	This Paper	CACCGAGTGCCGCCGAAAGAACTAC	sgRNA
MUC1 sgRNA 6 R	This Paper	AAACGTAGTTCTTTCGGCGGCACTC	sgRNA
PPARG sgRNA 2 F	This Paper	CACCGAAGGCGAGGGCGATCTTGAC	sgRNA
PPARG sgRNA 2 R	This Paper	AAACGTCAAGATCGCCCTCGCCTTC	sgRNA
PPARG sgRNA 1 F	This Paper	CACCGCTCCGTGGATCTCTCCGTAA	sgRNA
PPARG sgRNA 1 R	This Paper	AAACTTACGGAGAGATCCACGGAGC	sgRNA
ITGA5 sgRNA 2 F	This Paper	CACCGTTTACCGGCCGGGAACAGAC	sgRNA
ITGA5 sgRNA 2 R	This Paper	AAACGTCTGTTCCCGGCCGGTAAAC	sgRNA
ITGA5 sgRNA 1 F	This Paper	CACCGGGCTTCAACTTAGACGCGG	sgRNA
ITGA5 sgRNA 1 R	This Paper	AAACCCGCGTCTAAGTTGAAGCCC	sgRNA
GREM1 sgRNA 3 F	This Paper	CACCGATTTGCGCTCCGTCACATGC	sgRNA
GREM1 sgRNA 3 R	This Paper	AAACGCATGTGACGGAGCGCAAATC	sgRNA
GREM1 sgRNA 1 F	This Paper	CACCGGATGGTCTGCTTAAGCGGC	sgRNA
GREM1 sgRNA 1 R	This Paper	AAACGCCGCTTAAGCAGACCATCC	sgRNA
DRAM1 sgRNA 3 F	This Paper	CACCGCTCGACATGCCACATACGGA	sgRNA
DRAM1 sgRNA 3 R	This Paper	AAACTCCGTATGTGGCATGTCGAGC	sgRNA
DRAM1 sgRNA 6 F	This Paper	CACCGCTGTGCCAGTGGTTCATGAC	sgRNA
DRAM1 sgRNA 6 R	This Paper	AAACGTCATGAACCACTGGCACAGC	sgRNA
CTSD sgRNA 2 F	This Paper	CACCGCAACCTCCGACATGGTCCGG	sgRNA
CTSD sgRNA 2 R	This Paper	AAACCCGGACCATGTCGGAGGTTGC	sgRNA
CTSD sgRNA 1 F	This Paper	CACCGACGTTGTTGACGGAGATGCG	sgRNA
CTSD sgRNA 1 R	This Paper	AAACCGCATCTCCGTCAACAACGTC	sgRNA
SERPINE1 sgRNA 6 F	This Paper	CACCGCGCCCTCCGGCATCTGTACA	sgRNA
SERPINE1 sgRNA 6 R	This Paper	AAACTGTACAGATGCCGGAGGGCGC	sgRNA
SERPINE1 sgRNA 1 F	This Paper	CACCGCAGACGCGATCTTCGTCCAG	sgRNA
SERPINE1 sgRNA 1 R	This Paper	AAACCTGGACGAAGATCGCGTCTGC	sgRNA
RNF144B sgRNA 2 F	This Paper	CACCGCGCTCCCGCTGCAACAGTCC	sgRNA
RNF144B sgRNA 2 R	This Paper	AAACGGACTGTTGCAGCGGGAGCGC	sgRNA
RNF144B sgRNA 1 F	This Paper	CACCGCGCTCCCAGACCTACGGGT	sgRNA
RNF144B sgRNA 1 R	This Paper	AAACACCCGTAGGTCTGGGAGCGC	sgRNA
CDKN2A sgRNA 10 F	This Paper	CACCGCCCGCATAGATGCCGCGGA	sgRNA
CDKN2A sgRNA 10 R	This Paper	AAACTCCGCGGCATCTATGCGGGC	sgRNA
CDKN2A sgRNA 2 F	This Paper	CACCGGTACCGTGCGACATCGCGA	sgRNA
CDKN2A sgRNA 2 R	This Paper	AAACTCGCGATGTCGCACGGTACC	sgRNA
F3 sgRNA 1 F	This Paper	CACCGTCCGAGCGACGGCGGTCTCG	sgRNA
F3 sgRNA 1 R	This Paper	AAACCGAGACCGCCGTCGCTCGGAC	sgRNA
F3 sgRNA 4 F	This Paper	CACCGCAGGAGCGTCCGAGCGACGG	sgRNA
F3 sgRNA 4 R	This Paper	AAACCCGTCGCTCGGACGCTCCTGC	sgRNA
MyoD qPCR F	This Paper	TGCCACAACGGACGACTTCT	qPCR
MyoD qPCR R	This Paper	GCGAGTGCTCTTCGGGTTTC	qPCR
myogenin qPCR F	This Paper	CTGGGAAGGCCACAGACACA	qPCR
Myogenin qPCR R	This Paper	CTGCGCAGTGCCATCCAGTA	qPCR
MYHC qPCR F	This Paper	TGGCTGATGCAGAGGAAAGGT	qPCR
MYHC qPCR R	This Paper	TTCATCCAGACCCGCCATCT	qPCR
TNNT qPCR F	This Paper	TCCTTTGATCCCGCCAAAGA	qPCR
TNNT qPCR R	This Paper	CGCCAGCTTAGCCTGACGTT	qPCR
myomaker qPCR F	This Paper	CGACTTCGACGAACCCAAGA	qPCR
myomaker qPCR R	This Paper	TTCTGTAGCCACTTTGCCGC	qPCR
c-Met qPCR F	This Paper	AGGAGGGACAAGGCTGACCA	qPCR
c-Met qPCR R	This Paper	TGGCAGGACCAACTGTGCAT	qPCR
CDH15 qPCR F	This Paper	GCATCGACGAGCTCACAGGA	qPCR
CDH15 qPCR R	This Paper	ACTTCCAGGCGTCCCACATC	qPCR
Lbx1 qPCR F	This Paper	CGTTTAAGGGGCTGGAGGTC	qPCR
Lbx1 qPCR R	This Paper	CCGATTCTGGAACCAGGTGA	qPCR
Col2A1 qPCR F	This Paper	TGCCACCCTGAGTGGAAGAG	qPCR
Col2A1 qPCR R	This Paper	CAGCAGGCGTAGGAAGGTCA	qPCR
SOX9 qPCR F	This Paper	AAGAACAAGCCGCACGTCAA	qPCR
SOX9 qPCR R	This Paper	GCCCGTTCTTCACCGACTTC	qPCR
RUNX2 qPCR F	This Paper	TTCTGCTGAGCTCCGGAATG	qPCR
RUNX2 qPCR R	This Paper	GGATGAGGAATGCGCCCTAA	qPCR
BGLAP qPCR F	This Paper	GCCACCGAGACACCATGAGA	qPCR
BGLAP qPCR R	This Paper	GCCGATAGGCCTCCTGAAAG	qPCR
KLF-4 qPCR F	This Paper	GAGGTGGTCCGACCTGGAAA	qPCR
KLF-4 qPCR R	This Paper	CAGAGGAGCCCAAGCCAAAG	qPCR
Oct-3/4 qPCR F	This Paper	GAGTCGGGGTGGAGAGCAAC	qPCR
Oct-3/4 qPCR R	This Paper	GCAGATGGTCGTTTGGCTGA	qPCR
c-MYC qPCR F	This Paper	CCTCGGTGGTCTTCCCCTAC	qPCR
c-MYC qPCR R	This Paper	GAGCCTGCCTCTTTTCCACA	qPCR
SOX2 qPCR F	This Paper	GGTTACCTCTTCCTCCCACTCCAG	qPCR
SOX2 qPCR R	This Paper	TCACATGTGCGACAGGGGCAG	qPCR
FOXA1 qPCR F	This Paper	CAGGGTGGCTCCAGGATGTT	qPCR
FOXA1 qPCR R	This Paper	GGTCATGTTGCCGCTCGTAG	qPCR
GATA2 qPCR F	This Paper	GTGGTCGGTTCTGCCCATTC	qPCR
GATA2 qPCR R	This Paper	ACCACCCCATCCCCACCTAC	qPCR
NCAD qPCR F	This Paper	CACCAGGTTTGGAATGGGACA	qPCR
NCAD qPCR R	This Paper	GTTGGGTGAAGGGGTGCTTG	qPCR
FOXA3 qPCR F	This Paper	ACCCCTTCGGCATCTCCTTC	qPCR
FOXA3 qPCR R	This Paper	GACCTGGCCGAGTGGAGCTA	qPCR
PAX7 qPCR F	This Paper	CGCCCTCCAACCACATGAAC	qPCR
PAX7 qPCR R	This Paper	GCTGTAGGTGGGTGGGCAGTA	qPCR
GAPDH qPCR F	This Paper	GGGGAGCCAAAAGGGTCATC	qPCR
GAPDH qPCR R	This Paper	GGCATGGACTGTGGTCATGAG	qPCR
GADD45A qPCR F	This Paper	CCGGGAAAGTCGCTACATGG	qPCR
GADD45A qPCR R	This Paper	CAGCCCCTTGGCATCAGTTT	qPCR
RAPGEF2 qPCR F	This Paper	CCACAGAAAGCGAGGCTGGT	qPCR
RAPGEF2 qPCR R	This Paper	TGTCCGGTCAATTGGGTCCT	qPCR
PPARG qPCR F	This Paper	GCAGGCTCCACTTTGATTGC	qPCR
PPARG qPCR R	This Paper	TGGAAGACCACTCCCACTCCT	qPCR
PPP1R15A qPCR F	This Paper	GCCTGGGGACTTTTGGATGA	qPCR
PPP1R15A qPCR R	This Paper	TCCCGGTGTGATGGTGGATA	qPCR
DDIT3 qPCR F	This Paper	CTGGAAAGCAGCGCATGAAG	qPCR
DDIT3 qPCR R	This Paper	CCAAGTGGGGGACTGATGCT	qPCR
ADRB2 qPCR F	This Paper	GTTTGGCAATGTGCTGGTCA	qPCR
ADRB2 qPCR R	This Paper	GCCTGACACAATCCACACCA	qPCR
OPTN qPCR F	This Paper	CAAACCATTGCCAAGCAGGA	qPCR
OPTN qPCR R	This Paper	CACTTGTTCTCGCCCCATGA	qPCR
JAK2 qPCR F	This Paper	ACGCATAAATTCCGCTGGTG	qPCR
JAK2 qPCR R	This Paper	CACAGGGATCTGGCAACGAG	qPCR
GATA6 qPCR F	This Paper	TTCGGGTCAAGATGGGCTCT	qPCR
GATA6 qPCR R	This Paper	GTCTGGACCGCTGCACAAAA	qPCR
RHOB qPCR F	This Paper	GGTGTACGTGCCCACCGTCT	qPCR
RHOB qPCR R	This Paper	CACCTCGGGGACCCACTTCT	qPCR
LRP6 qPCR F	This Paper	CCAGAGCTCTCGCGTTGGAC	qPCR
LRP6 qPCR R	This Paper	TGGTTTTGTTGGCACGCTCA	qPCR
CDKN1B qPCR F	This Paper	CGCTCGCCAGTCCATTTGAT	qPCR
CDKN1B qPCR R	This Paper	CCAGGCTAGGGCTCCCGTTA	qPCR
NKX3-1 qPCR F	This Paper	GTACCTGTCGGCCCCTGAAC	qPCR
NKX3-1 qPCR R	This Paper	CCTGGGGAAGGCAGTTTTTG	qPCR
LTBR qPCR F	This Paper	CGCCAGGCACCTATGTCTCA	qPCR
LTBR qPCR R	This Paper	TCTCCTCGAGGCCCATCACT	qPCR
ING3 qPCR F	This Paper	AGGTCCATCTCGCGCATTTC	qPCR
ING3 qPCR R	This Paper	CGCCATATTGGAGGGGACAA	qPCR
BCL6 qPCR F	This Paper	GATGCTGATGCCCCAAGACA	qPCR
BCL6 qPCR R	This Paper	TGGGGGACACCTCCAAAGTC	qPCR
PRKCI qPCR F	This Paper	ACAAGGCATCCCAGGACGTT	qPCR
PRKCI qPCR R	This Paper	GGGCCTTTGCAATGAGGTTC	qPCR
TRIM39 qPCR F	This Paper	TGCCACTGGACGATGCTACA	qPCR
TRIM39 qPCR R	This Paper	CCAGCCGCCTATGAAGCTCT	qPCR
KATNB1 qPCR F	This Paper	TTTGCGGATCTGTGACATGG	qPCR
KATNB1 qPCR R	This Paper	AACGCCGAGGACTACAACGA	qPCR
BECN1 qPCR F	This Paper	CTGGGCATAACGCATCTGGT	qPCR
BECN1 qPCR R	This Paper	CGTGGAAAAGAACCGCAAGA	qPCR
PRKDC qPCR F	This Paper	GGGGTGAAGCGCAAGGCTAT	qPCR
PRKDC qPCR R	This Paper	AGCGGACGTTTCCTGTGCTG	qPCR
CTSC qPCR F	This Paper	TTGACATCGCGCTGGGAAC	qPCR
CTSC qPCR R	This Paper	GCGCTCGGCTTCCTGGTAAT	qPCR
SKIL qPCR F	This Paper	TGGCAGTGCCTTTGAAGTGG	qPCR
SKIL qPCR R	This Paper	CAAAGCCCCAGTGGCAAGTT	qPCR
SMAD4 qPCR F	This Paper	AAGGCTGGGGACCGGATTAC	qPCR
SMAD4 qPCR R	This Paper	AAGGGCCCCAACGGTAAAAG	qPCR
BID qPCR F	This Paper	CAGTGGGAGGGCTACGATGA	qPCR
BID qPCR R	This Paper	GTGACTGGCCACCTTCTTGG	qPCR
DAB2 qPCR F	This Paper	GAGGTTTGCTGCCTGCCTTC	qPCR
DAB2 qPCR R	This Paper	CCATCGCCTTTGAACCTTGC	qPCR
EDNRA qPCR F	This Paper	GCAGTGCCCAGGAGGTTTTC	qPCR
EDNRA qPCR R	This Paper	CCTGAGGCAAAGGGTTTCCA	qPCR
F2R qPCR F	This Paper	TTGACCGGTTTCTGGCTGTG	qPCR
F2R qPCR R	This Paper	AGCCTTCGAGCAGGGTTTCA	qPCR
GJA1 qPCR F	This Paper	GGGCGTTAAGGATCGGGTTA	qPCR
GJA1 qPCR R	This Paper	TGCCCCATTCGATTTTGTTC	qPCR
BDNF qPCR F	This Paper	CTGAGTGGCCATCCCAAGGT	qPCR
BDNF qPCR R	This Paper	AGGTGGGATGGTGGGCATAA	qPCR
DRAM1 qPCR F	This Paper	GGATGACAGCTGCGCAAGAA	qPCR
DRAM1 qPCR R	This Paper	GGTGGGATGTTTCGGAATGG	qPCR
GBA qPCR F	This Paper	ATGGAGCGGTGAATGGGAAG	qPCR
GBA qPCR R	This Paper	TCACGGGCAATGAAGTCTCG	qPCR
PIK3C2A qPCR F	This Paper	CTGCTGTTCGGGCCAGATTT	qPCR
PIK3C2A qPCR R	This Paper	GCCCTTTGCTGGGTACATGA	qPCR
RNF41 qPCR F	This Paper	AAGCCGGACAACGGCACTAC	qPCR
RNF41 qPCR R	This Paper	CTTTCTGCAACGCCTGCATC	qPCR
CDC73 qPCR F	This Paper	TGCGCACCAAACAGCCTATC	qPCR
CDC73 qPCR R	This Paper	TGATTTGGGGGAGGTCTTGC	qPCR
FERMT2 qPCR F	This Paper	CGGAGCAGTTTGTGCTGAGG	qPCR
FERMT2 qPCR R	This Paper	CACATTGGAGGCGTGATGCT	qPCR
ITGB3 qPCR F	This Paper	ATGGGACACAGCCAACAACC	qPCR
ITGB3 qPCR R	This Paper	CCAAATCCCTCCCCACAAAT	qPCR
MUC1 qPCR F	This Paper	CCTTCAGAGGCCCCACCAAT	qPCR
MUC1 qPCR R	This Paper	TTTTTGGCGCAGTGGGAGAC	qPCR
PLAC8 qPCR F	This Paper	CGTTGTGACCCAACCTGGAG	qPCR
PLAC8 qPCR R	This Paper	CGACGCTTGTTCCACACAGA	qPCR
PNPLA8 qPCR F	This Paper	CTCGTCCCACGGAAGGTGTA	qPCR
PNPLA8 qPCR R	This Paper	GCCCGGGTCCTGTTATCAAT	qPCR
SH3RF2 qPCR F	This Paper	CGGGTGGCTTTTCCTAGACC	qPCR
SH3RF2 qPCR R	This Paper	AAGGCCACGCCATCTATCCT	qPCR
SPN qPCR F	This Paper	GCATCTGGTGGCCTTTTCTG	qPCR
SPN qPCR R	This Paper	TCGCCCAGGACCTGACTAAA	qPCR
STAT5B qPCR F	This Paper	GCAGACTCGCAGGGAACTGG	qPCR
STAT5B qPCR R	This Paper	CAGAAATTGGCGGCATCACC	qPCR
MITF qPCR F	This Paper	TGCAGCCAAGACCTCCTTCA	qPCR
MITF qPCR R	This Paper	GGGAGAAAGGGTGTCGTCCA	qPCR
CTSD qPCR F	This Paper	GTCTTCGACACGGGCTCCTC	qPCR
CTSD qPCR R	This Paper	AAGGTGATGCCTGGCTGCTT	qPCR
RIPK2 qPCR F	This Paper	GCGCATGATGTCCCTCTCAC	qPCR
RIPK2 qPCR R	This Paper	CTGGATTTTGTGCCCATCCA	qPCR
CYLD qPCR F	This Paper	ACGTGGGCTGTCCTGTGAAA	qPCR
CYLD qPCR R	This Paper	TCCCCAGGACCTGCGTAATC	qPCR
HMGA2 qPCR F	This Paper	AGGAGCCTCTGCGACCTCAA	qPCR
HMGA2 qPCR R	This Paper	GCGGCTGCCAAAAAGAGAAG	qPCR
FOSL1 qPCR F	This Paper	CTGCAAAATCCCGGAAGGAG	qPCR
FOSL1 qPCR R	This Paper	CTGAGGCACAAGGCTCAGGA	qPCR
ITGA5 qPCR F	This Paper	AGCGCAGCCTGAAACACTCA	qPCR
ITGA5 qPCR F	This Paper	GGGACTCAACTGCACCACCA	qPCR
GLI2 qPCR F	This Paper	GCGAGCCCAGATGACGATGT	qPCR
GLI2 qPCR F	This Paper	TGGAAAGGGGAAGGGGTTGA	qPCR
PIM1 qPCR F	This Paper	GGTCCCATCGAAGTCCGTGT	qPCR
PIM1 qPCR F	This Paper	TTCGAGAGGCCCGACAGTTT	qPCR
FN1 qPCR F	This Paper	TTTGCTGAGCCTGCCTCTTG	qPCR
FN1 qPCR F	This Paper	AGGGATTTTTCCCGCAGGTT	qPCR
TNFAIP3 qPCR F	This Paper	GCAGTTGGGCGTTTCACATT	qPCR
TNFAIP3 qPCR R	This Paper	GGGACCATGGCACAACTCAT	qPCR
PLK2 qPCR F	This Paper	AACATGCCGGAAGCTGATTG	qPCR
PLK2 qPCR R	This Paper	ATTGGCCAAGCTCTGCGTAA	qPCR
CTTN qPCR F	This Paper	CGGCGCTCTTATCCACTTTG	qPCR
DTTN qPCR R	This Paper	GCTTCGGAGGCAAGTTTGGT	qPCR
USP36 qPCR F	This Paper	AGCCTGCAAGCACCATGTCT	qPCR
USP36 qPCR R	This Paper	ACGACGGGGTGAGAGGTTTT	qPCR
ABL2 qPCR F	This Paper	TCCAGACGCCAACGTAAACC	qPCR
ABL2 qPCR R	This Paper	AGCTGTCCATCTCGCTCAGG	qPCR
ANKLE2 qPCR F	This Paper	CGCTGGGACGTCCTCATACA	qPCR
ANKLE2 qPCR R	This Paper	GTGGGCCTGAATCCTCCAGA	qPCR
cIAP1 qPCR F	This Paper	TGTGATGGTGGCTTGAGGTG	qPCR
cIAP1 qPCR R	This Paper	AGCCCATTTCCAAGGCAGAT	qPCR
cIAP2 qPCR F	This Paper	GGGGCTCAGAAAACCCAAAG	qPCR
cIAP2 qPCR R	This Paper	ATAGGGCAGGGCCTGTATGG	qPCR
ETS1 qPCR F	This Paper	TCGTCCAAAACCAGGGATGC	qPCR
ETS1 qPCR R	This Paper	TTTGCCGGCTGAGGATTCTG	qPCR
GREM1 qPCR F	This Paper	CAAAGTGCAGGGTGGGTGAA	qPCR
GREM1 qPCR R	This Paper	CGCCTTGAAATGGCTCCTGT	qPCR
GREM2 qPCR F	This Paper	CCAACGAATGCCCTTCCCTA	qPCR
GREM2 qPCR R	This Paper	ACAGCAGGCCCAGAAGGTGT	qPCR
NRP1 qPCR F	This Paper	ACCAGGCGGATGTTTTCAGG	qPCR
NRP1 qPCR R	This Paper	CTCCAACGGGGAAGACTGGA	qPCR
RNF144B qPCR F	This Paper	TGGTGGGGATTCTCGTAGGC	qPCR
RNF144B qPCR R	This Paper	GAAGGCTGGCAGGCAAGTTC	qPCR
SGK1 qPCR F	This Paper	CGGCTCCACCAAAAGGCTAA	qPCR
SGK1 qPCR R	This Paper	CCCAACGACCTACGGCACTT	qPCR
MCYT1 qPCR F	This Paper	ACGGCCTCAACAGAACTGGA	qPCR
MCYT1 qPCR R	This Paper	TTGAAAGGCCCACTCGAAGA	qPCR
DNER qPCR F	This Paper	TATTCCCCAAGGCGAGCATC	qPCR
DNER qPCR R	This Paper	GGCAACGGTGACACTGCCTA	qPCR
SERPINE1 qPCR F	This Paper	TGTCGGTCATTCCCAGGTTC	qPCR
SERPINE1 qPCR R	This Paper	CCCGATGGCCATTACTACGA	qPCR
BMI1 qPCR F	This Paper	TTACGATGCCCAGCAGCAAT	qPCR
BMI1 qPCR R	This Paper	TTGGCCTTGTCACTCCCAGA	qPCR
LGMN qPCR F	This Paper	AGCACTGGGTGGTGATCGTG	qPCR
lGMN qPCR R	This Paper	GCATCGCCTCTCAACACAGC	qPCR
IL11 qPCR F	This Paper	GGAAGGACGGTGGTGGCTTT	qPCR
IL11 qPCR R	This Paper	AGGCTGCGAGCGGACCTACT	qPCR
F3 qPCR F	This Paper	GGGAACCCAAACCCGTCAAT	qPCR
F3 qPCR R	This Paper	TGTTGGCTGTCCGAGGTTTG	qPCR
SERINC3 qPCR F	This Paper	GAGCGAGGCTGGTGTTCCTG	qPCR
SERINC3 qPCR R	This Paper	TCCCTGGGGGCTATTTCAGC	qPCR
CDH6 qPCR F	This Paper	GGCCAGCCCTACCCAACTCT	qPCR
CDH6 qPCR R	This Paper	TGGCCTGTATGTCGCCTGTG	qPCR
AMTN qPCR F	This Paper	TACCCAGACCCACCCATTGA	qPCR
AMTN qPCR R	This Paper	CCTGGGTGGCAGGATTTACA	qPCR
AOX1 qPCR F	This Paper	TCAAGACTTGGAGCCGCTGA	qPCR
AOX1 qPCR R	This Paper	CCCTTGGGAACGACAAGCAT	qPCR
NTN4 qPCR F	This Paper	TGACCTGCGGAGACCCTTCT	qPCR
NTN4 qPCR R	This Paper	GAAGCCCCAGTATCCCACCA	qPCR
CDK2NA qPCR F	This Paper	TATGCCTTCCCCCACTACCG	qPCR
CDK2NA qPCR R	This Paper	CGCAAGAAATGCCCACATGA	qPCR
DNMT1 qPCR F	This Paper	GGGCTTTGGCCAACATACAA	qPCR
DNMT1 qPCR R	This Paper	TCAGCACAACCGTCACCAAC	qPCR
DNMT3A qPCR F	This Paper	ACCGGGAAGGTTACCCCAGA	qPCR
DNMT3A qPCR R	This Paper	CTGGCCGGCTCTTCTTTGAG	qPCR
DNMT3B qPCR F	This Paper	CCATCGCCAAACCACTGGAC	qPCR
DNMT3B qPCR R	This Paper	CCGTCCCCTCCCAGCTCTTA	qPCR
TNF qPCR F	This Paper	GAGGGCTGATTAGAGAGAGGTC	qPCR
TNF qPCR R	This Paper	ATGAGCACTGAAAGCATGATC	qPCR
A20 qPCR F	This Paper	GTGAAGATACGGGAGAGAACTCC	qPCR
A20 qPCR R	This Paper	GTACCAAGTCTGTGTCCTGAACG	qPCR
DNMT1 qPCR ChIP S1 F	This Paper	AAGAAGGGGACCCCGGAAAC	ChiP qPCR
DNMT1 qPCR ChIP S1 R	This Paper	ATGTCCGCAGGCGGTAGGTA	ChiP qPCR
DNMT3A qPCR ChIP S1 F	This Paper	TTCTGATCCAGCAGGTCTTCAGT	ChiP qPCR
DNMT3A qPCR ChIP S1 R	This Paper	CTCCTGGAACCCCTTTCATTAGC	ChiP qPCR
DNMT3A qPCR ChIP S2 F	This Paper	ACTTTTCCACGATCCCAAACG	ChiP qPCR
DNMT3A qPCR ChIP S2 R	This Paper	GAGGGAGGCCACAGTAAACAGAT	ChiP qPCR
DNMT3A qPCR ChIP S3 F	This Paper	TGCAAGGAAGCTGCGTGATG	ChiP qPCR
DNMT3A qPCR ChIP S3 R	This Paper	CCCACTGGCTGCGCTTTTAG	ChiP qPCR
DNMT3B qPCR ChIP S1 F	This Paper	TTGGGTGTGGAGTCTCCTTTGTA	ChiP qPCR
DNMT3B qPCR ChIP S1 R	This Paper	CTGGTTCCAGCGCCCAATAG	ChiP qPCR
DNMT3B qPCR ChIP S2 F	This Paper	TTGGTGCCTGCATGAAAAGATT	ChiP qPCR
DNMT3B qPCR ChIP S2 R	This Paper	ATTCCCACCTGGTTGCGTGTT	ChiP qPCR
DNMT3B qPCR ChIP S3 F	This Paper	ACATGCCGGGTAAGTCCTCCTA	ChiP qPCR
DNMT3B qPCR ChIP S3 R	This Paper	GCCAGAGAGAAACACCAGTGAAA	ChiP qPCR
CyldL1R1	This Paper	AAATTTTTATACCACTTTACTTAACATCTC	Bisulfite PCR
CyldL1F1	This Paper	TATTAGGTATGATTTTTAAGTGTTGTGTTG	Bisulfite PCR
CYLDL2F2	This Paper	AGGTTTTTTTTAAATTGTGTTTATGAAAT	Bisulfite PCR
CYLDL2R2	This Paper	AATCACTTATAATCAATTTTATTTAATCTC	Bisulfite PCR
CyldL3F2	This Paper	ATATTAAAGGTTTTGGTTTTGTGTAGTAA	Bisulfite PCR
CyldL3R2	This Paper	AAAACAAAATTTTTAATTTTACAAATACCT	Bisulfite PCR
CyldL4F2	This Paper	TAAGAGGTTAAAGTATTTAGTTGAATTGTA	Bisulfite PCR
CyldL4R2	This Paper	AACCTCCTTTCCTACATCACACTCT	Bisulfite PCR
CyldL5R1	This Paper	AATAATTAAAAAAAAAATATTCTTTTCCT	Bisulfite PCR
CyldL5R2	This Paper	AAAAAATATTCTTTTCCTAACTCACATCT	Bisulfite PCR
CyldL6F1	This Paper	ATTGGTTAGTTATTAGGATTGAATGA	Bisulfite PCR
CyldL6R1	This Paper	AAACATACTCAACTTCTCCTTTCCT	Bisulfite PCR
